# Supplementary material for: Parental Reports on Late Effects and Follow-Up Needs: A Single-Center Assessment of Childhood Cancer Survivorship Care in Kenya
Source: Curr Oncol. 2025 Mar 12;32(3):162. doi: 10.3390/curroncol32030162 (PMC11941395; doi:10.3390/curroncol32030162)
Supplement: Supplementary file 1 [file curroncol-32-00162-s001.zip]

Archive with 1 entries (1 files):
- curroncol-3488777-supplementary.pdf
